# Supplementary material for: Cell size modulates ferroptosis susceptibility
Source: eLife. 2026 Jun 10;15:RP111544. doi: 10.7554/eLife.111544 (PMC13252968; doi:10.7554/eLife.111544)
Supplement: Figure 2—source data 1. [file elife-111544-fig2-data1.zip]

Archive with 7 entries (6 files):
- Fig.2-SourceData1 - Flow-RPE-Palbo-0_2_4days/
- Fig.2-SourceData1 - Flow-RPE-Palbo-0_2_4days/EZ-20260121-RPE-Palbo_0-4days-DAPI_Group_2d_Palbo-RPE+DAPI.fcs
- __MACOSX/Fig.2-SourceData1 - Flow-RPE-Palbo-0_2_4days/._EZ-20260121-RPE-Palbo_0-4days-DAPI_Group_2d_Palbo-RPE+DAPI.fcs
- Fig.2-SourceData1 - Flow-RPE-Palbo-0_2_4days/EZ-20260121-RPE-Palbo_0-4days-DAPI_Group_0d_Palbo-RPE+DAPI.fcs
- __MACOSX/Fig.2-SourceData1 - Flow-RPE-Palbo-0_2_4days/._EZ-20260121-RPE-Palbo_0-4days-DAPI_Group_0d_Palbo-RPE+DAPI.fcs
- Fig.2-SourceData1 - Flow-RPE-Palbo-0_2_4days/EZ-20260121-RPE-Palbo_0-4days-DAPI_Group_4d_Palbo-RPE+DAPI.fcs
- __MACOSX/Fig.2-SourceData1 - Flow-RPE-Palbo-0_2_4days/._EZ-20260121-RPE-Palbo_0-4days-DAPI_Group_4d_Palbo-RPE+DAPI.fcs
