# Supplementary material for: Cell size modulates ferroptosis susceptibility
Source: eLife. 2026 Jun 10;15:RP111544. doi: 10.7554/eLife.111544 (PMC13252968; doi:10.7554/eLife.111544)
Supplement: Figure 3—source data 1. [file elife-111544-fig3-data1.zip]

Archive with 7 entries (6 files):
- Fig.3-SourceData1 - Flow-RPE-BODIPY-20h_Era2/
- Fig.3-SourceData1 - Flow-RPE-BODIPY-20h_Era2/EZ-20260112-RPE+BODIPY+SYTOX_Bl-Era2_20h_100-200nM_Group_No_Era2+2uM_BODIPY+SYTOX-Blue-RPE.fcs
- __MACOSX/Fig.3-SourceData1 - Flow-RPE-BODIPY-20h_Era2/._EZ-20260112-RPE+BODIPY+SYTOX_Bl-Era2_20h_100-200nM_Group_No_Era2+2uM_BODIPY+SYTOX-Blue-RPE.fcs
- Fig.3-SourceData1 - Flow-RPE-BODIPY-20h_Era2/EZ-20260112-RPE+BODIPY+SYTOX_Bl-Era2_20h_100-200nM_Group_Unstained_untreated+SYTOX-Blue-RPE.fcs
- __MACOSX/Fig.3-SourceData1 - Flow-RPE-BODIPY-20h_Era2/._EZ-20260112-RPE+BODIPY+SYTOX_Bl-Era2_20h_100-200nM_Group_Unstained_untreated+SYTOX-Blue-RPE.fcs
- Fig.3-SourceData1 - Flow-RPE-BODIPY-20h_Era2/EZ-20260112-RPE+BODIPY+SYTOX_Bl-Era2_20h_100-200nM_Group_200nM_Era2_20h+2uM_BODIPY+SYTOX-Blue-RPE.fcs
- __MACOSX/Fig.3-SourceData1 - Flow-RPE-BODIPY-20h_Era2/._EZ-20260112-RPE+BODIPY+SYTOX_Bl-Era2_20h_100-200nM_Group_200nM_Era2_20h+2uM_BODIPY+SYTOX-Blue-RPE.fcs
