# Supplementary material for: Cell size modulates ferroptosis susceptibility
Source: eLife. 2026 Jun 10;15:RP111544. doi: 10.7554/eLife.111544 (PMC13252968; doi:10.7554/eLife.111544)
Supplement: Figure 3—figure supplement 1—source data 1. [file elife-111544-fig3-figsupp1-data1.zip]

Archive with 35 entries (32 files):
- Fig.3-FigureSupplement1-SourceData1 - Flow-RPE-FerroOrange_LysoFerroRed/
- Fig.3-FigureSupplement1-SourceData1 - Flow-RPE-FerroOrange_LysoFerroRed/Lyso-FerroRed/
- Fig.3-FigureSupplement1-SourceData1 - Flow-RPE-FerroOrange_LysoFerroRed/.DS_Store
- __MACOSX/Fig.3-FigureSupplement1-SourceData1 - Flow-RPE-FerroOrange_LysoFerroRed/._.DS_Store
- Fig.3-FigureSupplement1-SourceData1 - Flow-RPE-FerroOrange_LysoFerroRed/FerroOrange/
- Fig.3-FigureSupplement1-SourceData1 - Flow-RPE-FerroOrange_LysoFerroRed/Lyso-FerroRed/EZ-20260121-Lyso-FerroRed+CFSE+Hoechst-RPE(1)_Group_Unstained-RPE.fcs
- __MACOSX/Fig.3-FigureSupplement1-SourceData1 - Flow-RPE-FerroOrange_LysoFerroRed/Lyso-FerroRed/._EZ-20260121-Lyso-FerroRed+CFSE+Hoechst-RPE(1)_Group_Unstained-RPE.fcs
- Fig.3-FigureSupplement1-SourceData1 - Flow-RPE-FerroOrange_LysoFerroRed/Lyso-FerroRed/EZ-20260121-Lyso-FerroRed+CFSE+Hoechst-RPE(1)_Group_Hoechst_only-RPE.fcs
- __MACOSX/Fig.3-FigureSupplement1-SourceData1 - Flow-RPE-FerroOrange_LysoFerroRed/Lyso-FerroRed/._EZ-20260121-Lyso-FerroRed+CFSE+Hoechst-RPE(1)_Group_Hoechst_only-RPE.fcs
- Fig.3-FigureSupplement1-SourceData1 - Flow-RPE-FerroOrange_LysoFerroRed/Lyso-FerroRed/EZ-20260121-Lyso-FerroRed+CFSE+Hoechst-RPE(1)_Compensation_VL1-A.fcs
- __MACOSX/Fig.3-FigureSupplement1-SourceData1 - Flow-RPE-FerroOrange_LysoFerroRed/Lyso-FerroRed/._EZ-20260121-Lyso-FerroRed+CFSE+Hoechst-RPE(1)_Compensation_VL1-A.fcs
- Fig.3-FigureSupplement1-SourceData1 - Flow-RPE-FerroOrange_LysoFerroRed/Lyso-FerroRed/EZ-20260121-Lyso-FerroRed+CFSE+Hoechst-RPE(1)_Group_Lyso-FerroRed_only-RPE.fcs
- __MACOSX/Fig.3-FigureSupplement1-SourceData1 - Flow-RPE-FerroOrange_LysoFerroRed/Lyso-FerroRed/._EZ-20260121-Lyso-FerroRed+CFSE+Hoechst-RPE(1)_Group_Lyso-FerroRed_only-RPE.fcs
- Fig.3-FigureSupplement1-SourceData1 - Flow-RPE-FerroOrange_LysoFerroRed/Lyso-FerroRed/EZ-20260121-Lyso-FerroRed+CFSE+Hoechst-RPE(1)_Compensation_UC.fcs
- __MACOSX/Fig.3-FigureSupplement1-SourceData1 - Flow-RPE-FerroOrange_LysoFerroRed/Lyso-FerroRed/._EZ-20260121-Lyso-FerroRed+CFSE+Hoechst-RPE(1)_Compensation_UC.fcs
- Fig.3-FigureSupplement1-SourceData1 - Flow-RPE-FerroOrange_LysoFerroRed/Lyso-FerroRed/EZ-20260121-Lyso-FerroRed+CFSE+Hoechst-RPE(1)_Compensation_BL1-A.fcs
- __MACOSX/Fig.3-FigureSupplement1-SourceData1 - Flow-RPE-FerroOrange_LysoFerroRed/Lyso-FerroRed/._EZ-20260121-Lyso-FerroRed+CFSE+Hoechst-RPE(1)_Compensation_BL1-A.fcs
- Fig.3-FigureSupplement1-SourceData1 - Flow-RPE-FerroOrange_LysoFerroRed/Lyso-FerroRed/EZ-20260121-Lyso-FerroRed+CFSE+Hoechst-RPE(1)_Group_Lyso-FerroRed+CFSE+Hoechst-RPE.fcs
- __MACOSX/Fig.3-FigureSupplement1-SourceData1 - Flow-RPE-FerroOrange_LysoFerroRed/Lyso-FerroRed/._EZ-20260121-Lyso-FerroRed+CFSE+Hoechst-RPE(1)_Group_Lyso-FerroRed+CFSE+Hoechst-RPE.fcs
- Fig.3-FigureSupplement1-SourceData1 - Flow-RPE-FerroOrange_LysoFerroRed/Lyso-FerroRed/EZ-20260121-Lyso-FerroRed+CFSE+Hoechst-RPE(1)_Compensation_YL1-A.fcs
- __MACOSX/Fig.3-FigureSupplement1-SourceData1 - Flow-RPE-FerroOrange_LysoFerroRed/Lyso-FerroRed/._EZ-20260121-Lyso-FerroRed+CFSE+Hoechst-RPE(1)_Compensation_YL1-A.fcs
- Fig.3-FigureSupplement1-SourceData1 - Flow-RPE-FerroOrange_LysoFerroRed/FerroOrange/EZ-20260121-FerroOrange+CFSE+Hoechst-RPE_Group_FerroOrange_only-RPE.fcs
- __MACOSX/Fig.3-FigureSupplement1-SourceData1 - Flow-RPE-FerroOrange_LysoFerroRed/FerroOrange/._EZ-20260121-FerroOrange+CFSE+Hoechst-RPE_Group_FerroOrange_only-RPE.fcs
- Fig.3-FigureSupplement1-SourceData1 - Flow-RPE-FerroOrange_LysoFerroRed/FerroOrange/EZ-20260121-FerroOrange+CFSE+Hoechst-RPE_Group_FerroOrange+CFSE+Hoechst-RPE.fcs
- __MACOSX/Fig.3-FigureSupplement1-SourceData1 - Flow-RPE-FerroOrange_LysoFerroRed/FerroOrange/._EZ-20260121-FerroOrange+CFSE+Hoechst-RPE_Group_FerroOrange+CFSE+Hoechst-RPE.fcs
- Fig.3-FigureSupplement1-SourceData1 - Flow-RPE-FerroOrange_LysoFerroRed/FerroOrange/EZ-20260121-FerroOrange+CFSE+Hoechst-RPE_Compensation_YL1-A.fcs
- __MACOSX/Fig.3-FigureSupplement1-SourceData1 - Flow-RPE-FerroOrange_LysoFerroRed/FerroOrange/._EZ-20260121-FerroOrange+CFSE+Hoechst-RPE_Compensation_YL1-A.fcs
- Fig.3-FigureSupplement1-SourceData1 - Flow-RPE-FerroOrange_LysoFerroRed/FerroOrange/EZ-20260121-FerroOrange+CFSE+Hoechst-RPE_Compensation_UC.fcs
- __MACOSX/Fig.3-FigureSupplement1-SourceData1 - Flow-RPE-FerroOrange_LysoFerroRed/FerroOrange/._EZ-20260121-FerroOrange+CFSE+Hoechst-RPE_Compensation_UC.fcs
- Fig.3-FigureSupplement1-SourceData1 - Flow-RPE-FerroOrange_LysoFerroRed/FerroOrange/EZ-20260121-FerroOrange+CFSE+Hoechst-RPE_Group_Unstained-RPE.fcs
- __MACOSX/Fig.3-FigureSupplement1-SourceData1 - Flow-RPE-FerroOrange_LysoFerroRed/FerroOrange/._EZ-20260121-FerroOrange+CFSE+Hoechst-RPE_Group_Unstained-RPE.fcs
- Fig.3-FigureSupplement1-SourceData1 - Flow-RPE-FerroOrange_LysoFerroRed/FerroOrange/EZ-20260121-FerroOrange+CFSE+Hoechst-RPE_Compensation_VL1-A.fcs
- __MACOSX/Fig.3-FigureSupplement1-SourceData1 - Flow-RPE-FerroOrange_LysoFerroRed/FerroOrange/._EZ-20260121-FerroOrange+CFSE+Hoechst-RPE_Compensation_VL1-A.fcs
- Fig.3-FigureSupplement1-SourceData1 - Flow-RPE-FerroOrange_LysoFerroRed/FerroOrange/EZ-20260121-FerroOrange+CFSE+Hoechst-RPE_Compensation_BL1-A.fcs
- __MACOSX/Fig.3-FigureSupplement1-SourceData1 - Flow-RPE-FerroOrange_LysoFerroRed/FerroOrange/._EZ-20260121-FerroOrange+CFSE+Hoechst-RPE_Compensation_BL1-A.fcs
