# Supplementary material for: Cell size modulates ferroptosis susceptibility
Source: eLife. 2026 Jun 10;15:RP111544. doi: 10.7554/eLife.111544 (PMC13252968; doi:10.7554/eLife.111544)
Supplement: Figure 4—source data 1. [file elife-111544-fig4-data1.zip]

Archive with 19 entries (18 files):
- Fig.4-SourceData1 - Flow-RPE-SLCA11_CatB/
- Fig.4-SourceData1 - Flow-RPE-SLCA11_CatB/EZ-20260105-RPE-SLC_CatB_Tub_S6_DAPI-scaling_Group_RPE+CatB-568+Tub-488+S6-647+DAPI-scaling.fcs
- __MACOSX/Fig.4-SourceData1 - Flow-RPE-SLCA11_CatB/._EZ-20260105-RPE-SLC_CatB_Tub_S6_DAPI-scaling_Group_RPE+CatB-568+Tub-488+S6-647+DAPI-scaling.fcs
- Fig.4-SourceData1 - Flow-RPE-SLCA11_CatB/.DS_Store
- __MACOSX/Fig.4-SourceData1 - Flow-RPE-SLCA11_CatB/._.DS_Store
- Fig.4-SourceData1 - Flow-RPE-SLCA11_CatB/EZ-20260105-RPE-SLC_CatB_Tub_S6_DAPI-scaling_Compensation_VL1-A.fcs
- __MACOSX/Fig.4-SourceData1 - Flow-RPE-SLCA11_CatB/._EZ-20260105-RPE-SLC_CatB_Tub_S6_DAPI-scaling_Compensation_VL1-A.fcs
- Fig.4-SourceData1 - Flow-RPE-SLCA11_CatB/EZ-20260105-RPE-SLC_CatB_Tub_S6_DAPI-scaling_Group_RPE+II_Abs_only+DAPI-scaling.fcs
- __MACOSX/Fig.4-SourceData1 - Flow-RPE-SLCA11_CatB/._EZ-20260105-RPE-SLC_CatB_Tub_S6_DAPI-scaling_Group_RPE+II_Abs_only+DAPI-scaling.fcs
- Fig.4-SourceData1 - Flow-RPE-SLCA11_CatB/EZ-20260105-RPE-SLC_CatB_Tub_S6_DAPI-scaling_Compensation_BL1-A.fcs
- __MACOSX/Fig.4-SourceData1 - Flow-RPE-SLCA11_CatB/._EZ-20260105-RPE-SLC_CatB_Tub_S6_DAPI-scaling_Compensation_BL1-A.fcs
- Fig.4-SourceData1 - Flow-RPE-SLCA11_CatB/EZ-20260105-RPE-SLC_CatB_Tub_S6_DAPI-scaling_Compensation_RL1-A.fcs
- __MACOSX/Fig.4-SourceData1 - Flow-RPE-SLCA11_CatB/._EZ-20260105-RPE-SLC_CatB_Tub_S6_DAPI-scaling_Compensation_RL1-A.fcs
- Fig.4-SourceData1 - Flow-RPE-SLCA11_CatB/EZ-20260105-RPE-SLC_CatB_Tub_S6_DAPI-scaling_Compensation_UC.fcs
- __MACOSX/Fig.4-SourceData1 - Flow-RPE-SLCA11_CatB/._EZ-20260105-RPE-SLC_CatB_Tub_S6_DAPI-scaling_Compensation_UC.fcs
- Fig.4-SourceData1 - Flow-RPE-SLCA11_CatB/EZ-20260105-RPE-SLC_CatB_Tub_S6_DAPI-scaling_Group_RPE+SLC(Xct)-568+Tub-488+S6-647+DAPI-scaling.fcs
- __MACOSX/Fig.4-SourceData1 - Flow-RPE-SLCA11_CatB/._EZ-20260105-RPE-SLC_CatB_Tub_S6_DAPI-scaling_Group_RPE+SLC(Xct)-568+Tub-488+S6-647+DAPI-scaling.fcs
- Fig.4-SourceData1 - Flow-RPE-SLCA11_CatB/EZ-20260105-RPE-SLC_CatB_Tub_S6_DAPI-scaling_Compensation_YL1-A.fcs
- __MACOSX/Fig.4-SourceData1 - Flow-RPE-SLCA11_CatB/._EZ-20260105-RPE-SLC_CatB_Tub_S6_DAPI-scaling_Compensation_YL1-A.fcs
