# Supplementary material for: Cell size modulates ferroptosis susceptibility
Source: eLife. 2026 Jun 10;15:RP111544. doi: 10.7554/eLife.111544 (PMC13252968; doi:10.7554/eLife.111544)
Supplement: Figure 5—source data 1. [file elife-111544-fig5-data1.zip]

Archive with 2 entries (2 files):
- Figure 5_Source Data 1 - HT1080_WB_ACSL4.tif
- __MACOSX/._Figure 5_Source Data 1 - HT1080_WB_ACSL4.tif
